# Supplementary material for: Neuroprotective Potential of Mesenchymal Stem Cell-Based Therapy in Acute Stages of TNBS-Induced Colitis in Guinea-Pigs
Source: PLoS One. 2015 Sep 23;10(9):e0139023. doi: 10.1371/journal.pone.0139023 (PMC4580595; doi:10.1371/journal.pone.0139023)
Supplement: S2 Dataset — H&E stained cross sections of guinea-pig distal colon were assessed for gross morphological damage by histological grading of three parameters: mucosal flattening (0 = normal, 3 = severe flattening), occurrence of hemorrhagic sites (0 = none, 3 = frequent sites), and variation of the circular muscle (0 = normal, 3 = considerable thickening of muscular layer). Scores were averaged per group per time point (Sheet 1). (XLSX) [file pone.0139023.s002.xlsx]

## Sheet: Sheet1
S2 Dataset
Gross morphological damage was blindly assessed by histological grading of three parameters: mucosal flattening (0 = normal, 3 = severe flattening), occurrence of hemorrhagic sites (0 = none, 3 = frequent sites), and variation of the circular muscle (0 = normal, 3 = considerable thickening of muscular layer)
	Mucosal Flattening							Hemorrhagic Sites							Variation of circular muscle
	6 hours	Sham	TNBS	MSC	CM	UCM		6 hours	Sham	TNBS	MSC	CM	UCM		6 hours	Sham	TNBS	MSC	CM	UCM
	1	0	3	1	1	2		1	0	3	1	1	2		1	1	3	1	1	3
	2	0	3	1	1	3		2	0	3	0	1	3		2	0	3	1	2	3
	3	0	3	2	1	3		3	0	3	0	0	3		3	0	3	2	1	3
	4	0	3	1	2	3		4	0	3	1	0	2		4	0	3	1	1	3
	24 hours	Sham	TNBS	MSC	CM	UCM		24 hours	Sham	TNBS	MSC	CM	UCM		24 hours	Sham	TNBS	MSC	CM	UCM
	1	0	3	1	1	3		1	0	3	0	0	3		1	0	3	0	1	3
	2	0	2	0	1	2		2	0	3	0	0	3		2	0	2	1	0	2
	3	0	3	0	0	3		3	0	3	0	0	2		3	0	3	0	0	3
	4	0	3	1	0	3		4	0	2	0	1	2		4	0	3	0	0	3
	72 hours	Sham	TNBS	MSC	CM	UCM		72 hours	Sham	TNBS	MSC	CM	UCM		72 hours	Sham	TNBS	MSC	CM	UCM
	1	1	3	0	0	2		1	0	3	0	0	2		1	0	2	0	0	3
	2	0	2	0	0	2		2	0	3	0	0	2		2	0	2	0	0	2
	3	0	2	0	0	3		3	0	2	0	0	3		3	0	3	0	0	2
	4	0	3	0	0	2		4	0	3	0	0	2		4	0	3	0	0	2
