# Supplementary material for: Neuroprotective Potential of Mesenchymal Stem Cell-Based Therapy in Acute Stages of TNBS-Induced Colitis in Guinea-Pigs
Source: PLoS One. 2015 Sep 23;10(9):e0139023. doi: 10.1371/journal.pone.0139023 (PMC4580595; doi:10.1371/journal.pone.0139023)
Supplement: S3 Dataset — CD45-IR was measured in cross sections of the distal colon. Cells were counted within 8 images per animal. The sum of CD-IR cells per guinea-pig was averaged per group. (XLSX) [file pone.0139023.s003.xlsx]

## Sheet: Sheet1
S3 Dataset. Cross Sections CD45
6hr					MEAN	SD	SEM
SHAM	118	125	131	115	122.25	7.18215	3.59108
TNBS	359	389	345	381	368.5	20.1577	10.0789
TNBS+MSC	270	290	326	330	304	28.9367	14.4684
TNBS+CM	301	286	306	296	297.25	8.53913	4.26956
TNBS+UCM	406	384	365	360	378.75	20.9026	10.4513
24hr					MEAN	SD	SEM
SHAM	115	121	116	128	120	5.94418	2.97209
TNBS	374	396	378	366	378.5	12.6886	6.34429
TNBS+MSC	141	120	150	153	141	14.8997	7.44983
TNBS+CM	118	160	140	151	142.25	18.1177	9.05884
TNBS+UCM	360	383	366	334	360.75	20.3204	10.1602
72hr					MEAN	SD	SEM
SHAM	114	123	131	115	120.75	7.932	3.966
TNBS	297	316	296	296	301.25	9.84463	4.92231
TNBS+MSC	118	127	122	117	121	4.54606	2.27303
TNBS+CM	116	120	122	114	118	3.65148	1.82574
TNBS+UCM	277	299	270	270	279	13.7356	6.8678
Mean	SHAM	TNBS	TNBS+MSC	TNBS+CM	TNBS+UCM	SEM	SHAM	TNBS	TNBS+MSC	TNBS+CM	TNBS+UCM
6h	122.25	368.5	304	297.25	378.75		3.59108	10.0789	14.4684	4.26956	10.4513
24h	120	378.5	141	142.25	360.75		2.97209	6.34429	7.44983	9.05884	10.1602
72h	120.75	301.25	121	118	279		3.966	5	2.27303	1.82574	6.8678
