# Supplementary material for: Neuroprotective Potential of Mesenchymal Stem Cell-Based Therapy in Acute Stages of TNBS-Induced Colitis in Guinea-Pigs
Source: PLoS One. 2015 Sep 23;10(9):e0139023. doi: 10.1371/journal.pone.0139023 (PMC4580595; doi:10.1371/journal.pone.0139023)
Supplement: S4 Dataset — CD45-IR was assessed in LMMPs of the distal colon. Cells were counted within 8 images per animal. The sum of CD45-IR cells per guinea-pig was averaged per group. (XLSX) [file pone.0139023.s004.xlsx]

## Sheet: Sheet1
S4 Dataset. Wholemounts CD45
6hr					Mean	SD	SEM
Sham	20	16	19	20	18.75	1.89297	0.846562
TNBS	25	31	17	32	26.25	6.89807	3.08491
MSC	17	24	22	25	22	3.55903	1.59164
CM	22	21	19	25	21.75	2.5	1.11803
UCM	30	24	25	14	23.25	6.70199	2.99722
24hr					Mean	SD	SEM
Sham	22	17	17	20	19	2.44949	1.09545
TNBS	93	126	100	114	108.25	14.7054	6.57647
MSC	49	33	34	41	39.25	7.41058	3.31411
CM	45	47	56	38	46.5	7.4162	3.31662
UCM	103	92	99	106	100	6.0553	2.70801
72hr					Mean	SD	SEM
Sham	21	18	15	22	19	3.16228	1.41421
TNBS	70	101	70	66	76.75	16.2763	7.27897
MSC	29	18	23	23	23.25	4.5	2.01246
CM	28	24	26	28	26.5	1.91485	0.856349
UCM	71	77	71	77	74	3.4641	1.54919
Mean	SHAM	TNBS	TNBS+MSC	TNBS+CM	TNBS+UCM	SEM	SHAM	TNBS	TNBS+MSC	TNBS+CM	TNBS+UCM
6h	18.75	25.5	22.25	21.75	23.25		0.846562	3	1.6	1.1	3
24h	19	108.25	39.25	46.5	100		1.09545	6.57647	3.31411	3.31662	2.70801
72h	19	76.75	23.25	26.5	74		1.41421	7.27897	2.01246	0.856349	1.54919
