# Supplementary material for: Neuroprotective Potential of Mesenchymal Stem Cell-Based Therapy in Acute Stages of TNBS-Induced Colitis in Guinea-Pigs
Source: PLoS One. 2015 Sep 23;10(9):e0139023. doi: 10.1371/journal.pone.0139023 (PMC4580595; doi:10.1371/journal.pone.0139023)
Supplement: S6 Dataset — The total number of Hu-IR neurons was counted in 8 images from each animal per group per time point. The sum of Hu-IR neurons counted in LMMPs from each animal was averaged per group and time point and presented as a mean. (XLSX) [file pone.0139023.s006.xlsx]

## Sheet: Hu
S6 Dataset. Wholemounts HuC/HuD
6hr					MEAN	SD	SEM
SHAM	263	263	261	269	264	3.4641	1.73205
TNBS	251	262	263	263	259.75	5.85235	2.92617
TNBS+MSC	266	259	266	263	263.5	3.31662	1.65831
TNBS+CM	261	265	266	262	263.5	2.38048	1.19024
TNBS+UCM	264	260	262	260	261.5	1.91485	0.957427
24hr					MEAN	SD	SEM
SHAM	258	257	260	265	260	3.55903	1.77951
TNBS	188	213	226	193	205	17.6824	8.84119
TNBS+MSC	250	266	261	262	259.75	6.84957	3.42479
TNBS+CM	245	253	258	263	254.75	7.67572	3.83786
TNBS+UCM	211	189	221	216	209.25	14.1038	7.05189
72hr					MEAN	SD	SEM
SHAM	247	261	268	268	261	9.89949	4.94975
TNBS	201	208	210	188	201.75	9.94569	4.97284
TNBS+MSC	278	258	262	242	260	14.7874	7.39369
TNBS+CM	266	244	255	251	254	9.20145	4.60072
TNBS+UCM	222	202	217	208	212.25	8.95824	4.47912
