# Supplementary material for: Neuroprotective Potential of Mesenchymal Stem Cell-Based Therapy in Acute Stages of TNBS-Induced Colitis in Guinea-Pigs
Source: PLoS One. 2015 Sep 23;10(9):e0139023. doi: 10.1371/journal.pone.0139023 (PMC4580595; doi:10.1371/journal.pone.0139023)
Supplement: S7 Dataset — The total number of nNOS-IR neurons was counted in 8 images from each animal per group per time point. The sum of nNOS-IR neurons counted in LMMPs from each animal was averaged per group and time point and presented as a mean. The proportion of nNOS-IR neurons to the total number of neurons was calculated by dividing the mean sum of nNOS-IR neurons per group per time point with the total number of neurons x 100. (XLSX) [file pone.0139023.s007.xlsx]

## Sheet: nNOS
S7 Dataset. Wholemounts nNOS
6hr					MEAN	SD	SEM
SHAM	47	54	57	58	54	4.96655	2.48328
TNBS	55	64	50	58	56.75	5.85235	2.92617
TNBS+MSC	62	52	56	57	56.75	4.11299	2.05649
TNBS+CM	60	57	51	56	56	3.74166	1.87083
TNBS+UCM	62	49	56	60	56.75	5.7373	2.86865
24hr					MEAN	SD	SEM
SHAM	50	55	54	53	53	2.16025	1.08012
TNBS	64	64	63	69	65	2.70801	1.35401
TNBS+MSC	54	57	53	49	53.25	3.30404	1.65202
TNBS+CM	59	53	56	51	54.75	3.5	1.75
TNBS+UCM	61	61	68	75	66.25	6.70199	3.35099
72hr					MEAN	SD	SEM
SHAM	50	55	55	53	53.25	2.36291	1.18145
TNBS	56	64	68	71	64.75	6.5	3.25
TNBS+MSC	51	57	57	51	54	3.4641	1.73205
TNBS+CM	49	56	52	57	53.5	3.69685	1.84842
TNBS+UCM	68	60	64	62	63.5	3.41565	1.70783

## Sheet: Proportion nNOS-Hu
6hr					MEAN	SD	SEM		24hr					MEAN	SD	SEM		72hr					MEAN	SD	SEM
SHAM	47	54	57	58	54	4.96655	2.48328		SHAM	50	55	54	53	53	2.16025	1.08012		SHAM	50	55	55	53	53.25	2.36291	1.18145
SHAM	263	263	261	269	264	3.4641	1.73205		SHAM	258	257	260	265	260	3.55903	1.77951		SHAM	247	261	268	268	261	9.89949	4.94975
Proportion	17.8707	20.5323	21.8391	21.5613	20.4509	1.80961	0.904805		Proportion	19.3798	21.4008	20.7692	20	20.3875	0.882794	0.441397		Proportion	20.2429	21.0728	20.5224	19.7761	20.4036	0.54206	0.27103
TNBS	55	64	50	58	56.75	5.85235	2.92617		TNBS	64	64	63	69	65	2.70801	1.35401		TNBS	56	64	68	71	64.75	6.5	3.25
TNBS	251	262	263	263	259.75	5.85235	2.92617		TNBS	188	213	226	193	205	17.6824	8.84119		TNBS	201	208	210	188	201.75	9.94569	4.97284
Proportion	21.9124	24.4275	19.0114	22.0532	21.8511	2.21707	1.10854		Proportion	34.0426	30.0469	27.8761	35.7513	31.9292	3.60764	1.80382		Proportion	27.8607	30.7692	32.381	37.766	32.1942	4.15889	2.07945
TNBS+MSC	62	52	56	57	56.75	4.11299	2.05649		TNBS+MSC	54	57	53	49	53.25	3.30404	1.65202		TNBS+MSC	51	57	57	51	54	3.4641	1.73205
TNBS+MSC	266	259	266	263	263.5	3.31662	1.65831		TNBS+MSC	250	266	261	262	259.75	6.84957	3.42479		TNBS+MSC	278	258	262	242	260	14.7874	7.39369
Proportion	23.3083	20.0772	21.0526	21.673	21.5278	1.3566	0.678302		Proportion	21.6	21.4286	20.3065	18.7023	20.5093	1.3343	0.667152		Proportion	18.3453	22.093	21.7557	21.0744	20.8171	1.70146	0.850729
TNBS+CM	60	57	51	56	56	3.74166	1.87083		TNBS+CM	59	53	56	51	54.75	3.5	1.75		TNBS+CM	49	56	52	57	53.5	3.69685	1.84842
TNBS+CM	261	265	266	262	263.5	2.38048	1.19024		TNBS+CM	245	253	258	263	254.75	7.67572	3.83786		TNBS+CM	266	244	255	251	254	9.20145	4.60072
Proportion	22.9885	21.5094	19.1729	21.374	21.2612	1.57256	0.786278		Proportion	24.0816	20.9486	21.7054	19.3916	21.5318	1.95382	0.976908		Proportion	18.4211	22.9508	20.3922	22.7092	21.1183	2.13631	1.06815
TNBS+UCM	62	49	56	60	56.75	5.7373	2.86865		TNBS+UCM	61	61	68	75	66.25	6.70199	3.35099		TNBS+UCM	68	60	64	62	63.5	3.41565	1.70783
TNBS+UCM	264	260	262	260	261.5	1.91485	0.957427		TNBS+UCM	211	189	221	216	209.25	14.1038	7.05189		TNBS+UCM	222	202	217	208	212.25	8.95824	4.47912
Proportion	23.4848	18.8462	21.374	23.0769	21.6955	2.1081	1.05405		Proportion	28.91	32.2751	30.7692	34.7222	31.6691	2.45706	1.22853		Proportion	30.6306	29.703	29.4931	29.8077	29.9086	0.498814	0.249407
